# Supplementary material for: Synthesis of Fe2+ Substituted High-Performance LiMn1−xFexPO4/C (x = 0, 0.1, 0.2, 0.3, 0.4) Cathode Materials for Lithium-Ion Batteries via Sol-Gel Processes
Source: Molecules. 2021 Dec 16;26(24):7641. doi: 10.3390/molecules26247641 (PMC8704643; doi:10.3390/molecules26247641)
Supplement: Supplementary file 1 [file molecules-26-07641-s001.zip]

Archive with 1 entries (1 files):
- molecules-1441765-supplementary.pdf
